# Supplementary material for: Quantitative and Qualitative Analysis of the Anti-Proliferative Potential of the Pyrazole Scaffold in the Design of Anticancer Agents
Source: Molecules. 2022 May 20;27(10):3300. doi: 10.3390/molecules27103300 (PMC9146646; doi:10.3390/molecules27103300)
Supplement: Supplementary file 1 [file molecules-27-03300-s001.zip]

Archive with 1 entries (1 files):
- molecules-1711042-supplementary.pdf
